# Supplementary material for: Exploring the Psychological Impacts of COVID-19 Social Restrictions on International University Students: A Qualitative Study
Source: Int J Environ Res Public Health. 2022 Jun 22;19(13):7631. doi: 10.3390/ijerph19137631 (PMC9266157; doi:10.3390/ijerph19137631)
Supplement: Supplementary file 1 [file ijerph-19-07631-s001.zip]

Archive with 3 entries (3 files):
- Supplementary file S1.pdf
- Supplementary file S2_topic guides.pdf
- Supplementary file S3.pdf
